# Supplementary material for: High-Throughput Screening of FDA-Approved Drug Library Reveals Ixazomib Is a Broad-Spectrum Antiviral Agent against Arboviruses
Source: Viruses. 2022 Jun 24;14(7):1381. doi: 10.3390/v14071381 (PMC9322861; doi:10.3390/v14071381)
Supplement: Supplementary file 1 [file viruses-14-01381-s001.zip]

Archive with 1 entries (1 files):
- viruses-1745077-supplementary.pdf
